# Supplementary material for: The economic impact of endemic respiratory disease in pigs and related interventions - a systematic review
Source: Porcine Health Manag. 2023 Oct 17;9:45. doi: 10.1186/s40813-023-00342-w (PMC10583309; doi:10.1186/s40813-023-00342-w)
Supplement: Supplementary file 3 — Supplementary file S3. Economic methods and cost components per study. - File provides full details on which economic method was applied and which cost components were considered per study [file 40813_2023_342_MOESM3_ESM.xlsx]

## Sheet: S3. Economic methods
Authors	Disease/intervention	Study design	Basic	Cost analysis	Margin over costs	Gross margin	Partial budget	Farm budget	Cost-benefit analysis	Other
Abella et al. (2021)	Intervention	Discrete-based event model				1					1
Alarcon et al. (2013)	Disease	Stochastic model					1	1			2
Alarcon et al. (2013)	Intervention	Stochastic model					1		1	1 (Cash flow and decision optimization)	2
Alonso et al. (2013)	Intervention	Cohort / Deterministic model		1							1
Bennett & Ijpelaar (2005)	Disease	Deterministic model				1					1
Brouwer et al. (1994)	Disease	Historical control study		1							1
Calderón Díaz et al. (2020)	Disease	Stochastic model				1		1			2
Calderón Díaz et al. (2020)	Intervention	Stochastic model						1			1
Christensen et al. (1995)	Disease	Cross-sectional		1							1
Crenshaw et al. (2017)	Intervention	Controlled trial			1						1
Dee & Molitor (1998)	Intervention	Case report	1								1
Dee et al. (1994)	Intervention	Historical control study	1								1
Dee et al. (1996)	Intervention	Historical control study					1				1
Dee et al. (1997)	Intervention	Historical control study					1				1
Duivon et al. (2018)	Intervention	Controlled trial	1								1
Ferraz et al. (2020)	Disease	Cross-sectional		1							1
Garner et al. (2001)	Disease	Stochastic model		1							1
Holtkamp et al. (2013)	Disease	Cross-sectional						1			1
Holyoake & Callinan (2006)	Intervention	Controlled trial			1						1
Jerlström et al. (2022)	Intervention	Deterministic and stochastic model					1				1
Kaalberg et al. (2017)	Intervention	Controlled trial	1								1
Kim et al. (2017)	Intervention	Controlled trial	1								1
Kim et al. (2022)	Disease	Historical control study		1							1
Kyriakis et al. (2001)	Intervention	Controlled trial	1								1
Linhares et al. (2015)	Intervention	Deterministic & Stochastic model					1				1
Losinger (2005)	Disease	Cobb-douglas production model								Economic welfare	0
Maes et al. (1998)	Intervention	Controlled trial	1								1
Maes et al. (2003)	Intervention	Controlled trial					1				1
Miller and Dorn (1990)	Disease	Cross-sectional		1							1
Miller et al. (2001)	Intervention	Deterministic model						1			1
Moura et al. (2022)	Intervention	Controlled trial / Deterministic model		1							1
Nathues et al. (2017)	Disease	Stochastic model				1		1			2
Nathues et al. (2018)	Intervention	Stochastic model				1	1		1		3
Neumann et al. (2005)	Disease	Case-control		1							1
Nieuwenhuis et al. (2012)	Disease/Intervention	Historical control study					1				1
Pallarés et al. (2000)	Intervention	Controlled trial	1								1
Pallarés et al. (2001)	Intervention	Controlled trial		1							1
Paz-Sánchez et al. (2021)	Disease	Cross-sectional	1								1
Pejsak & Markowska-Daniel (1997)	Disease	Historical control study	1								1
Pfuderer et al. (2022)	Disease	Systems dynamics model				1					1
Pham et al. (2017)	Disease	Cross-sectional				1					1
Pointon et al. (1985)	Disease	Controlled trial	1								1
Quezada-Fraide et al. (2021)	Intervention	Cohort study		1							1
Ramirez et al. (2015)	Intervention	Controlled trial			1						1
Rapp-Gabrielson et al. (2008)	Intervention	Controlled trial	1								1
Renken et al. (2021)	Disease	Cross-sectional						1			1
Schaefer & Morrison (2007)	Intervention	Historical control study	1								1
Silva et al. (2019)	Intervention	Cross-sectional / Deterministic model					1				1
Stipkovits et al. (2003)	Intervention	Controlled trial			1						1
Stygar et al. (2016)	Intervention	Dynamic programming model				1					1
Thomann et al. (2020)	Intervention	Stochastic model				1					1
Trevisan et al. (2020)	Disease	Cohort	1								1
Trevisi et al. (2022)	Disease	Cohort		1							1
Valdes-Donoso et al. (2018)	Disease	Historical control study	1								1
Young et al. (2011)	Intervention	Controlled trial			1						1
Zhang et al. (2014)	Intervention	Deterministic model		1							1
Zhang et al. (2017)	Intervention	Deterministic model					1				1
Zhang et al. (2022b)	Disease	Historical control study		1							1
			15	14	5	9	11	7	2	2

## Sheet: S3. Cost components
	DISEASE-focused studies				Veterinary costs				Intervention and control costs					Variable production costs								Fixed production costs				Losses or additional revenues
No.	Author	Disease or intervention focus	Title	Year accepted	Animal health/Veterinary costs as total	Medication	Vaccination	Diagnostics	Biosecurity	Cleaning and disinfection	Air filter installation	Purchase of disease free stock	Temporary offsite production	Total/other variable costs (not split)	Breeding costs	Pig purchases	Feed costs	Bedding and manure	Transport	Disposal costs	Labour	Fixed costs (not split)	Farm management	BME	Overhead expenses	Growing pigs/carcases sold	Piglets weaned/reduced weaning weight	Carcass value	Sow sales	Longer growing period	Price premium for negative pigs	Penalties	Compensation/subsidy	Industry effects
1	Pointon, AM et al.	Disease	Effect of enzootic pneumonia of pigs on growth performance	1985		x											x				x			x
54	Miller and Dorn (1990)	Disease	Costs of Swine Diseases to Producers in Ohio	1990	x	x														x	x					x	x
2	Brouwer, J., et al.	Disease	PRRS: effect on herd performance after initial infection and risk analysis	1994											x												x			x
4	Christensen, N	Disease	Evaluation of the effects of enzootic pneumonia in pigs on weight gain and days to slaughter under New Zealand conditions	1995													x											x		x
7	Pejsak, Z & Markowska-Daniel, I	Disease	Losses due to porcine reproductive and respiratory syndrome in a large swine farm	1997	x
11	Garner, M et al.	Disease	The expected economic impact of selected exotic diseases on the pig industry of Australia	2001											x					x						x								x
16	Bennett, R & Ijpelaar, J	Disease	Updated Estimates of the Costs Associated with Thirty Four Endemic Livestock Diseases in Great Britain: A Note	2005		x									x		x*				x*					x		x
17	Neumann, EJ et al.	Disease	Assessment of the economic impact of porcine reproductive and respiratory syndrome on swine production in the United States	2005	x										x		x	x			x		x	x	x		x			x
18	Losinger, W	Disease	Economic impacts of reduced pork production associated with the diagnosis of Actinobacillus pleuropneumoniae on grower/finisher swine operations in the United States	2005																														x
27	Holtkamp, DJ et al.	Disease	Assessment of the economic impact of porcine reproductive and respiratory syndrome virus on United States pork producers	2012	x										x		x				x		x	x	x		x	x
25	Alarcon, P et al.	Disease	Cost of post-weaning multi-systemic wasting syndrome and porcine circovirus type-2 subclinical infection in England – An economic disease model	2013	x										x		x	x	x	x	x			x	x			x		x
33	Nathues, H et al.	Disease	Cost of porcine reproductive and respiratory syndrome virus at individual farm level – An economic disease model	2017	x										x		x		x	x	x			x	x	x				x
34	Pham, HTT et al.	Disease	Financial impacts of priority swine diseases to pig farmers in Red River and Mekong River Delta, Vietnam	2017	x				x						x		x		x						x (var)	x		x		x
38	Valdes-Donoso, P., et al.	Disease	Production losses from an endemic animal disease: Porcine reproductive and respiratory syndrome (PRRS) in selected Midwest US Sow Farms	2018																							x
40	Calderón Díaz, JA et al.	Disease	A bio-economic simulation study on the association between key performance indicators and pluck lesions in Irish farrow-to-finish pig farms	2020	x										x		x	x	x	x	x		x	x	x	x			x
42	Ferraz, M et al.	Disease	Lung consolidation caused by Mycoplasma hyopneumoniae has a negative effect on productive performance and economic revenue in finishing pigs	2020		x	x										x				x		x					x
44	Trevisan, G et al.	Disease	Relationship between weekly porcine reproductive and respiratory syndrome virus exposure in breeding herds and subsequent viral shedding and mortality in the nursery	2020																							x
45	Renken, C et al.	Disease	Application of an economic calculator to determine the cost of porcine reproductive and respiratory syndrome at farm-level in 21 pig herds in Germany	2021	x		x			x					x		x		x		x			x	x	x	x	x	x
47	Paz-Sánchez, Y et al.	Disease	Assessment of Lung Disease in Finishing Pigs at Slaughter: Pulmonary Lesions and Implications on Productivity Parameters	2021		x									x	x	x											x		x
50	Trevisi, P et al.	Disease	Pattern of Antibiotic Consumption in Two Italian Production Chains Differing by the Endemic Status for Porcine Reproductive and Respiratory Syndrome	2022		x										x	x
51	Kim et al. (2022)	Disease	Insight into the Economic Effects of a Severe Korean PRRSV1 Outbreak in a Farrow-to-Nursery Farm	2022	x										x		x	x			x		x	x	x		x
52	Zhang et al. (2022b)	Disease	The economic impact of porcine reproductive and respiratory syndrome outbreak in four Chinese farms: Based on cost and revenue analysis	2022	x										x	x	x				x*				x*		x
55	Pfuderer et al. (2022)	Disease	A flexible tool for the assessment of the economic cost of pig disease in growers and finishers at farm level	2022										x		x	x											x				x
	INTERVENTION-focused studies				Veterinary costs				Intervention and control costs							Variable production costs								Fixed production costs				Losses or additional revenues
No.	Author	Disease or intervention focus	Title	Year accepted	Animal health/Veterinary costs as total	Medication	Vaccination	Diagnostics	Biosecurity	Cleaning and disinfection	Air filter installation	Purchase of disease free stock	Separate housing	Temporary offsite production	Total variable costs (not split)	Breeding costs	Pig purchases	Feed costs	Bedding and manure	Transport	Disposal costs	Labour	Fixed costs (not split)	Farm management	BME	Overhead expenses	Growing pigs/carcases sold	Piglets weaned/sold	Carcass value	Sow sales	Longer growing period	Price premium for negative pigs	Compensation/subsidy	Industry effects
3	Dee, S	Intervention	Apparent prevention of Mycoplasma hyopneumoniae infection in growing pigs with a low-cost modified medicated-early-weaning program	1994		x	x
5	Dee, S et al.	Intervention	Improved performance of a large pig complex after sequential nursery depopulation	1996		x												x				x					x
6	Dee, S et al.	Intervention	Evaluation of the effects of nursery depopulation on the profitability of 34 pig farms	1997		x												x				x					x		x
8	Maes, D et al.	Intervention	The effect of vaccination against Mycoplasma hyopneumoniae in pig herds with a continuous production system	1998		x
9	Dee, S & Molitor, T	Intervention	Elimination of porcine reproductive and respiratory syndrome virus using a test and removal process	1998				x								x
10	Pallarés, F et al.	Intervention	Vaccination against swine enzootic pneumonia in field conditions: effect on clinical, pathological, zootechnical and economic parameters	2000		x
13	Pallarés, F et al.	Intervention	Evaluation of the zootechnical parameters of vaccinating against swine enzootic pneumonia under field conditions	2001		x	x										x	x		x		x			x	x			x
14	Maes, D et al.	Intervention	Benefit to cost of vaccination against Mycoplasma hyopneumoniae in pig herds under Belgian market conditions from 1996 to 2000	2003		x												x				x	x		x		x				x
15	Stipkovits, L et al.	Intervention	Reduction of economic losses caused by mycoplasmal pneumonia of pigs by vaccination with Respisure and by Tiamutin treatment	2003		x												x											x
19	Holyoake, PK & Callinan, APL	Intervention	How effective is Mycoplasma hyopneumoniae vaccination in pigs less than three weeks of age?	2006			x											x											x
20	Schaefer, N & Morrison, R	Intervention	Effect on total pigs weaned of herd closure for elimination of porcine reproductive and respiratory syndrome virus	2006																							x
21	Rapp-Gabrielson, V et al.	Intervention	Effects of Mycoplasma hyopneumoniae vaccination in pigs co-infected with M hyopneumoniae and porcine circovirus type 2	2007																									x
22	Young, MG et al.	Intervention	Circovirus vaccination in pigs with subclinical porcine circovirus type 2 infection complicated by ileitis	2010			x											x									x		x
24	Alarcon, P et al.	Intervention	Economic efficiency analysis of different strategies to control post-weaning multi-systemic wasting syndrome and porcine circovirus type 2 subclinical infection in 3-weekly batch system farms	2012	x		x			x		x				x		x	x	x	x	x			x	x		x	x	x	x
26	Alonso, C et al.	Intervention	Financial implications of installing air filtration systems to prevent PRRSV infection in large sow herds	2013		x					x					x		x		x		x		x		x		x				x
28	Zhang, H et al.	Intervention	An integrated epidemiological and economic analysis of vaccination against highly pathogenic porcine reproductive and respiratory syndrome (PRRS) in Thua Thien Hue Province, Vietnam	2014			x																				x						x
29	Linhares, DCL et al.	Intervention	Economic Analysis of Immunization Strategies for PRRS Control [corrected]	2015			x	x										x							x			x			x
30	Ramirez, CR et al.	Intervention	Limited efficacy of antimicrobial metaphylaxis in finishing pigs: a randomized clinical trial	2015		x												x											x
31	Stygar, AH et al.	Intervention	Economic value of mitigating Actinobacillus pleuropneumoniae infections in pig fattening herds	2016	x	x	x			x							x	x			x	x*				x*	x		x		x
32	Crenshaw, JD et al.	Intervention	Effects of a nursery feed regimen with spray-dried bovine plasma on performance and mortality of weaned pigs positive for porcine reproductive and respiratory syndrome virus	2016		x												x											x
35	Zhang, A et al.	Intervention	Investigating the financial impact of porcine reproductive and respiratory syndrome on smallholder pig farmers in Cambodia	2017		x	x		x							x						x					x	x	x
36	Duivon, D et al.	Intervention	Field evaluation of piglet vaccination with a Mycoplasma hyopneumoniae bacterin as compared to a ready-to-use product including porcine circovirus 2 and M. hyopneumoniae in a conventional French farrow-to-finish farm	2018			x																								x
37	Nathues, H et al.	Intervention	Modelling the economic efficiency of using different strategies to control Porcine Reproductive & Respiratory Syndrome at herd level	2018	x		x		x	x		x		x		x		x		x	x	x			x	x	x	x		x
39	Silva, GS et al.	Intervention	Benefit-cost analysis to estimate the payback time and the economic value of two Mycoplasma hyopneumoniae elimination methods in breeding herds	2019		x	x							x				x									x		x
41	Calderón Díaz, JA et al.	Intervention	Financial analysis of herd status and vaccination practices for porcine reproductive and respiratory syndrome virus, swine influenza virus, and Mycoplasma hyopneumoniae in farrow-to-finish pig farms using a bio-economic simulation model	2020	x											x		x	x	x	x	x		x	x	x	x			x
43	Thomann, B et al.	Intervention	Modeling economic effects of vaccination against porcine reproductive and respiratory syndrome: impact of vaccination effectiveness, vaccine price, and vaccination coverage	2020	x		x									x		x		x	x	x			x	x	x	x	x	x
46	Abella, G et al.	Intervention	Using PRRSV-resilient sows improve performance in endemic infected farms with recurrent outbreaks	2021	x*											x		x						x*	x*			x		x
48	Quezada-Fraide, EA et al.	Intervention	Productive performance and costs of swine farms with different PRRS virus vaccination protocols	2021		x										x		x		x		x			x	x		x	x
49	Moura, C et al.	Intervention	Comparison of virus detection, productivity, and economic performance between lots of growing pigs vaccinated with two doses or one dose of PRRS MLV vaccine, under field conditions	2022			x								x		x	x					x
56	Kaalberg et al. (2017)	Intervention	A field efficacy and safety trial in the Netherlands in pigs vaccinated at 3 weeks of age with a ready-to-use porcine circovirus type 2 and Mycoplasma hyopneumoniae combined vaccine	2017		x	x
57	Kim et al. (2017)	Intervention	In vitro and in vivo studies of deglycosylated chimeric porcinereproductive and respiratory syndrome virus as a vaccine candidate and its realistic revenue impact at commercial pig production level	2017		x
58	Kyriakis et al. (2001)	Intervention	Field Study on the Efficacy of Two Different Vaccination Schedules with HYORESPÒin aMycoplasma hyopneumoniae-Infected Commercial Pig Unit	2001		x
61	Jerlström et al. (2022)	Intervention	Stochastic partial budget analysis of strategies to reduce the prevalence of lung lesions in finishing pigs at slaughter	2022	x								x	x				x			x	x					x		x
12	Miller, G et al.	Intervention	An economic model for estimating batch finishing system profitability with an application in estimating the impact of preventive measures for porcine respiratory disease complex	2001	x		x									x	x	x			x		x		x	x		x		x
	BOTH DISEASE- AND INTERVENTION-focused studies				Veterinary costs				Intervention and control costs					Variable production costs								Fixed production costs				Losses or additional revenues
No.	Author	Disease or intervention focus	Title	Year accepted	Animal health/Veterinary costs as total	Medication	Vaccination	Diagnostics	Biosecurity	Cleaning and disinfection	Air filter installation	Purchase of disease free stock	Temporary offsite production	Total variable costs (not split)	Breeding costs	Pig purchases	Feed costs	Bedding and manure	Transport	Disposal costs	Labour	Fixed costs (not split)	Farm management	BME	Overhead expenses	Growing pigs/carcases sold	Piglets weaned/sold	Carcass value	Sow sales	Longer growing period	Price premium for negative pigs	Compensation/subsidy	Industry effects
23	Nieuwenhuis, N et al.	Disease/Intervention	Economic analysis of outbreaks of porcine reproductive and respiratory syndrome virus in nine sow herds	2012		x	x	x							x		x				x						x
	*	costs are grouped together in paper	Costs were merged by study authors
		Combined costs are derived from another paper/work	Costs used by study authors were derived from external sources

## Sheet: Sheet2
Column1	Column2
1985		1980-1985	1986-1990	1991-1995	1996-2000	2001-2005	2006-2010	2011-2015	2016-2020	2021-now
1990		1	1	3	7	9	4	9	16	12
1994
1994
1995
1996
1997
1997
1998
1998
1999
2000
2001
2001
2001
2001
2003
2003
2005
2005
2005
2006
2006
2007
2010
2012
2012
2012
2013
2013	1
2014
2015
2015
2016
2016
2017
2017
2017
2017
2017
2018
2018
2018
2019
2020
2020
2020
2020
2020
2021
2021
2021
2021
2022
2022
2022
2022
2022
2022
2022
2022
