# Supplementary material for: The economic impact of endemic respiratory disease in pigs and related interventions - a systematic review
Source: Porcine Health Manag. 2023 Oct 17;9:45. doi: 10.1186/s40813-023-00342-w (PMC10583309; doi:10.1186/s40813-023-00342-w)
Supplement: Supplementary file 4 — Supplementary file S4. Reported economic outcomes per study. - File provides the economic outcomes in their original valuta as reported in each disease-focused and intervention-focused study. The file additionally includes information on the evaluation period for intervention-focused studies and on whether the economic analysis accounts for the presence/absence of other PRDC pathogens [file 40813_2023_342_MOESM4_ESM.xlsx]

## Sheet: Sheet2
Column1	Column2
1985		1980-1985	1986-1990	1991-1995	1996-2000	2001-2005	2006-2010	2011-2015	2016-2020	2021-now
1990		1	1	3	7	9	4	9	16	12
1994
1994
1995
1996
1997
1997
1998
1998
1999
2000
2001
2001
2001
2001
2003
2003
2005
2005
2005
2006
2006
2007
2010
2012
2012
2012
2013
2013	1
2014
2015
2015
2016
2016
2017
2017
2017
2017
2017
2018
2018
2018
2019
2020
2020
2020
2020
2020
2021
2021
2021
2021
2022
2022
2022
2022
2022
2022
2022
2022

## Sheet: S4. Outcomes disease studies
DISEASE-focused studies
Author	Year	Pathogen	Tested on/accounted for other pathogens?	Valuta	Outcome	Unit	Interpretation
Losinger (2005)	2005	App	No	$	31 +/- 30 million	Total loss to US economy
Paz-Sánchez et al. (2021)	2021	Co-infection	Yes, Mhp, PCV2 and PRRSV	€	9	loss/pig at slaughter
Christensen et al. (1995)	1995	Mhp	Semi, mentions: pigs were checked for the presence of other production limiting diseases	NZ$	1	cost/% of lung affected
Pointon et al. (1985)	1985	Mhp	Semi, Only Pasteurella multocida	$	2.8	Additional cost/pig produced (85KG baconer)
Ferraz et al. (2020)	2020	Mhp	Semi, vaccinated against PCV2	$	6.55	loss/pig at slaughter	Compares a group with 15.1% of lesions to a group with no lesions
Miller and Dorn (1990)	1990	NS	NA	$	5.4	costs of pneumonia per pig-year
Pfuderer et al. (2022)	2022	NS	NA	£	3.03	Reduced gross margin/slaughter pig (+10% respi dis. Prev.)
Calderón Díaz et al. (2020)	2020	NS	NA, App, Mhp, PRRSV, SIV mentioned but not tested	€	4.7-6.6	mean difference in net profit from increased pleurisy and lung scars	Comparing higher prevalence of pleurisy and lung scars with lowest prevalence
Alarcon et al. (2013)	2013	PCV2	No	£	1) -21, 2) -107.5, 3) -244.7	mean cost per sow per year	for 1) slighly, 2) moderately, and 3) highly affected farms
Brouwer et al. (1994)	1994	PRRSV	No	£	65	loss per sow per year
Garner et al. (2001)	2001	PRRSV	No	AUS$	1) 11,188; 2) 20,631	total on-farm cost	In regions 1) Darling Downs and 2) Northern Victoria
Holtkamp et al. (2013)	2013	PRRSV	No	$	1) 2.36, 2)2.24	Difference in profit per 1) pig weaned, 2) pig marketed
Pham et al. (2017)	2017	PRRSV	No	$	1) 7722; 2) 2673; 3) 1470	Total losses for 1) large farm; 2) fattening farm; 3) smallholder
Valdes-Donoso et al. (2018)	2018	PRRSV	No	$	86.6	decrease in output value per sow year
Trevisan et al. (2020)	2020	PRRSV	No	$	153.75	loss per 100 head placed in nursery
Renken et al. (2021)	2021	PRRSV	No	€	255	median total loss per sow year
Trevisi et al. (2022)	2022	PRRSV	No	€	1) 0.08; 2) 0.01	Difference in medication costs per kg	difference between PRRS- and PRRS+ farms, 1) weaning; 2) fattening
Kim et al. (2022)	2022	PRRSV	No	$	1) 82.8; 2) 7.5	1) total cost/mated female; 2) total increased cost/nursery pig
Pejsak & Markowska-Daniel (1997)	1997	PRRSV	No, only Aujeszky, gastroenteritis, csf, leptospirosis and brucellosis	$	59000	Difference in veterinary costs	before and after outbreak
Nathues et al. (2017)	2017	PRRSV	Semi, did not account for coinfections but consdered treatment of secondary infections	€	1) 75,724; 2) 650,090	Median annual losses per 1) slighly affected farm; 2) severely affected farm
Neumann et al. (2005)	2005	PRRSV	Semi; Herds with multiple secondary diseases impacting production were excluded from the study, but it does not clarify which ones	$	1) 66.75 million 2) 493.57 million	annual losses in 1) US breeding herds; 2) growing-pig herds
Zhang et al. (2022)	2022	PRRSV	Yes, PCV2 and exclusion of secondary diseases mentioned	¥	1424.37	mean increased costs/sow	impact on the whole herd
Bennett & Ijpelaar (2005)	2005	SIV	No	m£	5.7-11.3	total costs	range from low to high estimates

## Sheet: S4. Outcomes intervention stud
INTERVENTION-focused studies
Author	Year	Intervention	Pathogen	Tested on/accounted for other pathogens?	Evaluation period (Short = 1 cycle or < 1 year; Long >1 year)	Overall economic effect of intervention (+. - or 0)	Valuta	Main outcome	Unit	Interpretation
Jerlström et al. (2022)	2022	No litter mixing after weaning and separate gilt management	NS	NA	Short	+	€	1) 3,146; 2)16,113	average gain in annual net income	1) avoiding mixing litters after weaning; 2) keeping purchased pregnant gilts separated
Stygar et al. (2016)	2016	Cleaning, vaccination, and medication	App	No	Short	+	€	20.2	loss/pig space unit/year	Losses caused by inefficient cleaning
Pallarés et al. (2001)	2001	Vaccination	Mhp	No	Short	+	NA	1) 3.12% ; 2) 4.02% ; 3) 3.77% ; 4) 56.75%	1) lower cost/kilogram gained in fattening; 2) lower cost/kilogram of carcase; 3) lower cost of feed/kilogram gained in fattening; 4) lower potential loss of profit/kilogram gained in fattening due to mortality.	All changes were statistically significant in favour of vaccinated animals
Silva et al. (2019)	2019	Elimination	Mhp	No	Long	+	$	1) 616,121; 2) 323,177	Project value after 1 year	1) herd closure, 2) medication protocol
Dee et al. (1994)	1994	Medication and early weaning	Mhp	Semi, no direct culture attempts were made; however, both farms had a previous history of positive isolation of B. bronchiseptica, P. multocida, 50 suis, Haemophilus parasuis, and A. pleuropneumoniae	Short	+	$	0.2 -1	reduced vaccine and medication cost per pig	Difference in before and after MMEW protocol on 2 farms
Miller et al. (2001)	2001	Vaccination	Mhp	Yes (modeling study) but effect included; they use parameters from Maes	Long	+	$	1) 3,053; 2)8,007	Increase annual profits per 1020 head barn	1) shipment by target weight 2) shipment on fixed date
Holyoake & Callinan (2006)	2006	Vaccination	Mhp	Yes, APP	Short	+	AU$	5.13	increase in profit/pig	profit from MH vaccination
Maes et al. (1998)	1998	Vaccination	Mhp	Yes, blood samples taken at slaughter were additionally tested for the presence of antibodies against ADV. influenza H1N1 and H3N2 viruses and PRRSV. No differences in seroprevalence between vacc and non-vacc groups	Short	0	$*	0.005	Difference in costs for curative parental medication/pig	No significant difference between vaccinated and control groups
Kaalberg et al. (2017)	2017	Vaccination	Co-infection (Mhp, PCV2)	No	Short	+	€	2.84	economic benefit/finisher	Benefit of vaccinating with Porcilis® PCV M. Hyo compared to control group
Maes et al. (2003)	2003	Vaccination	Mhp	Yes, for some (Pasteurella and App)	Long	+	€	0.72	Additional net return to labour through vaccination
Kyriakis et al. (2001)	2001	Vaccination	Mhp	Yes, in suspicious cases co-infections found with Pasteurella multocida	Short	+	€	1) 0.27; 2) 0.21	reduction cost of medication/pig	Compared to baseline: 1) HYORESP day 3 + 25 vaccination; 2) HYORESP day 70 vaccination
Pallarés et al. (2000)	2000	Vaccination	Mhp	Yes, Microscopic bronchopneumonic complications caused by secondary agents in each of the samples studied. Not specified which	Short	0	€	0.1	Reduced medication costs through vaccination	No significant difference between vaccinated and control groups
Stipkovits et al. (2003)	2003	Vaccination and medication	Mhp	Yes, Pasteurella (found), APP PRRS, PCV & SIV (not found)	Short	+	Ft	1) -2.6 - -9.6; 2) 4.8-11.8; 3) 2.0-9.0; 4) 11.5-18.5	Difference in sales revenues minus feed and medication costs/kg of finishin pig marketed	Compared to control: 1) Tiamutin diet and 1x Respisure vaccine 2) Tiamutin diet repeated once; 3)Tiamutin diet and 2x Respisure vaccine; 4) Tiamutin diet repeated twice
Young et al. (2011)	2011	Vaccination	PCV2	No	Short	+	$	5.9	return on investment from vaccination per pig
Alarcon et al. (2013a)	2013	Vaccination, diets, stocking density, biosecurity, and depopulation-repopulation	PCV2	No	Long	+	£	1) 14,739; 2) 57,648	mean expected value of vaccination after 5 years	1) moderately affected farm; 2) highly affected farm
Dee et al. (1996)	1996	Nursery depopulation	PRRSV	No	Long	+	$	345	net benefit/sow
Dee et al. (1997)	1997	Nursery depopulation	PRRSV	No	Long	+	£	149	difference in mean margins over variable costs/sow	Before and after depopulation
Dee & Molitor (1998)	1998	Elimination (test and removal)	PRRSV	No	Long	-	£	234	estimated cost of removed pregnant sow
Schaefer & Morrison (2007)	2007	Elimination (herd closure)	PRRSV	No	Long	+	$	360500	Additional annual income	Of 15 combined herds
Alonso et al. (2013)	2013	Air filtration	PRRSV	No	Long	0	NA	Payback period 1) 5.35 years; 2) 7.13 years		1) filtered conventional attic; 2) filtered tunnel ventilation
Zhang et al. (2014)	2014	Vaccination	PRRSV	No	Short	+	NA	2.3 to 4.5	benefit-cost ratio	From a social perspective
Ramirez et al. (2015)	2015	Medication	Co-infection	yes, absence: PRRS, App; endemically infected by: SIV, Mhp, PCV2, Pasteurella multocida, Actinobacillus suis, Streptococcus suis and Haemophilus parasuis	Short	-	$	3.36	loss per pig (lightest weight quartile)
Linhares et al. (2015)	2015	Vaccination	PRRSV	No	Long	NA	$	26548	Opportunity costs	Difference between modified-live virus vaccination and live field-virus inoculation
Zhang et al. (2017)	2017	Vaccination and biosecurity	PRRSV	No	Short	+	$	1) 131.74-268.81; 2)146.56-213.55; 3) 252.12-357.10	Increased net profit for 1) vaccination only; 2) biosecurity only; 3) vaccination and biosecurity	Range consists of three types of smallholder farms: two-sow breeder, five-pig fattener and a single-sow, three-pig farrow-to-finish breeder
Thomann et al. (2020)	2020	Vaccination	PRRSV	No	Short	+	€	1) 170 - 340; 2) 148-270	median annual benefits for 1) vaccinating sows and piglets; 2) vaccinating only sows
Quezada-Fraide et al. (2021)	2021	Vaccination	PRRSV	No	Long	+	Pesos	1) 34.7; 2) 1.42	Difference in costs per 1) weaned piglet; 2) day of fattening	Vaccinating sows and piglets and vaccinating sows only
Abella et al. (2021)	2021	Animal selection	PRRSV	Semi, vaccinated against mhp, pcv2 , siv	Long	+				Piglet production cost was significantly higher for susceptible (1%) than for resilient sows only in the PRRSV endemic/epidemic scenario , and the annual gross margin by sow and year was significantly higher in resilient than susceptible sows in both epidemic/endemic scenario and endemic scenario only
Kim et al. (2017)	2017	Vaccination	PRRSV	Semi; vaccinated against mhp and pcv2	Short	0	$	0	total medication cost	No significant difference in medication costs
Crenshaw et al. (2017)	2017	Feed regimen	PRRSV	Semi; vaccinated against mhp, pcv2, siv, hemophilus parasuis	Short	NA	Ca$	1.06	difference in margin over feed and medication costs per pig	difference between a feed regimen with spray-dried bovine plasma and a feed regimen with alternative proteins and additives
Moura et al. (2022)	2022	Vaccination	PRRSV	Yes, exclusion of lots where non-PRRS disease outbreaks were reported (e.g. App)	Short	NA	$	1.83	Benefit-cost ratio	1 vs 2 doses
Calderón Díaz, Fitzgerald, et al. (2020)	2020	Vaccination	Co-infection	Yes, PRRSv, SIV, MHYO, APP	Short	-	€	1) -5.7; 2)-7.2	Net profit per pig produced	Mean difference between farms with negative and positive status of 1) PRSSV; 2) SIV, while vaccinating gestating sows and maiden gilts.
Rapp-Gabrielson et al. (2008)	2008	Vaccination	Co-infection (Mhp, PCV2)	Yes, PRRSV, SIV, PPV	Short	+	$	1) 9.63, 2) 5.83, 3) 7.13	higher carcass value	Compared to placebo: 1) RespiSure bacterin, 2)M+Pac, 3) Suvaxyn RespiFend MH
Duivon et al. (2018)	2018	Vaccination	Co-infection (Mhp, PCV2)	Yes, PRRSV, SIV, PPV	Short	+	€	1) 1.7; 2) 39	Extra revenue per 1) slaughtered pig; 2) per sow year	return on investment from added PCV2 vaccine
Nieuwenhuis et al. (2012)	2012	Monitoring, vaccination, and eradication	PRRSV	Yes, Mhp, APP	Long	NA	€	3-160	Loss per sow per year	losses after period of outbreak, with a variety of interventions applied
Nathues et al. (2018)	2018	Depopulation-repopulation, close and roll-over, vaccination, and biosecurity	PRRSV	No	Long	+	€	1) 1,126,807 and 1,114,649; 2) 721,745 and 664,111	Highest median expected value of 1) close&roll over and mass vaccination of sows and piglets; 2) mass vaccination of sows and piglets and mass vaccination of sows	1) for a moderately affected, unstable farrow-to-finish herd, 2) for a slightly affected farrow-to-finish herd, no virus detected.
	*Conversion applied based on conversion rate stated in paper
	NA = effects of an intervention compared to another intervention
